# Supplementary material for: Partial Identification of Latent Correlations with Ordinal Data
Source: Psychometrika. 2023 Jan 31;88(1):241–52. doi: 10.1007/s11336-022-09898-y (PMC9977897; doi:10.1007/s11336-022-09898-y)
Supplement: Supplementary file 1 — (txt 0 KB) [file 11336_2022_9898_MOESM1_ESM.txt]

This folder contains the R files used in this package.

## Various
	install_scripts.R: Installs the package "polyiden" from the local source.
	example_empirical.Rdata: Contains computed values from example_empirical.R
	polyiden.zip: Source for the polyiden package.

## Plots
Files starting with "plot_" produce the plots of the paper.
	plot_theorem_1.R: Figure 1 illustrating the impossibility theorem.
	plot_polychorics.R: Figure 2, illustrating the latent correlation with fixed marginals.
	plot_symmetry.R: Fgure 3, illustrating the latent correaltion with fixed marginals and symmetric copulas.
	plot_polyserial.R: Figure 4, illustrating the latent polyserial correlation.
	plot_example.R: Figure 5 and 6, illustrating the Big Five.

## Examples
Files starting with "example_" are used to calculate various numbers in the paper.
   example_empirical.R: Runs the tests on the empirical example of section 4.
   example_symmetry.R: Calculates the bounds for the example matrix in symmetry section.
