# Supplementary material for: Partial Identification of Latent Correlations with Ordinal Data
Source: Psychometrika. 2023 Jan 31;88(1):241–52. doi: 10.1007/s11336-022-09898-y (PMC9977897; doi:10.1007/s11336-022-09898-y)
Supplement: Supplementary file 2 — (r 1 KB) [file 11336_2022_9898_MOESM2_ESM.r]

data <- stats::na.omit(psychTools::bfi)

# Basic example:
psych::polychoric(cbind(data$A4, data$A5)) # = 0.37

# pi is an approximation to the (non-cumulative) distribution of X
pi <- table(data$A4, data$A5) / sum(table(data$A4, data$A5))
polyiden::polyiden(pi, marginals = "normal")
#> [1] -0.2624176  0.7602652
polyiden::polyiden(pi, marginals = "laplace")
#> [1] -0.3541983  0.7878365

# Reverse encode relevant variables:
reverse <- c(
  1, 0, 0, 0, 0,
  0, 0, 0, 1, 1,
  1, 1, 0, 0, 0,
  1, 1, 1, 1, 1,
  0, 1, 0, 0, 1
)

for (i in seq(reverse)) {
  data[, i] <- 7 - data[, i]
}

data <- data[, 1:25] # We remove the variables gender, education, age
dim(data) # [1] 2236   25

set.seed(313)

# Multivariate test:
p_value <- discnorm::bootTest(data, B = 1000)
print(p_value) # Gives out 0.

# Now for all pairs:
d <- dim(data)[2]
p_value <- matrix(ncol = d, nrow = d)
for (i in (1:(d - 1))) {
  for (j in ((i + 1):d)) {
    cat("i=", i, "j=", j, "\n")
    p_value[i, j] <- discnorm::bootTest(data[, c(i, j)], B = 1000)
    cat("Resulting p-value:", p_value[i, j], "\n")
  }
}

# All pairs:
print(p_value)
save.image("example_empirical.Rdata")

inx <- upper.tri(p_value)
p_values_structureless <- p_value[inx]

summary(p_values_structureless)
hist(p_values_structureless)
plot(ecdf(p_values_structureless))

length(p_values_structureless) # 300, since (25*26/2) - 25 = 300
sum(p_values_structureless == 0) # 184

sum(p_values_structureless < 5 / 100) # 287

inxLarge <- which(p_values_structureless > 5 / 100)
p_values_structureless[inxLarge]

100 * mean(p_values_structureless) # 0.99
