# Supplementary material for: Partial Identification of Latent Correlations with Ordinal Data
Source: Psychometrika. 2023 Jan 31;88(1):241–52. doi: 10.1007/s11336-022-09898-y (PMC9977897; doi:10.1007/s11336-022-09898-y)
Supplement: Supplementary file 4 — (r 0 KB) [file 11336_2022_9898_MOESM4_ESM.r]

# Symmetry example comparison

pi <- matrix(c(
  c(
    0.4, 0.8,
    0.5, 1
  )
), nrow = 2, byrow = TRUE)

polyiden::polyiden(polyiden::cum_pi_to_pi(pi), symmetric = TRUE, exact = TRUE)
polyiden::polyiden(polyiden::cum_pi_to_pi(pi), symmetric = TRUE)
polyiden::polyiden(polyiden::cum_pi_to_pi(pi))
