# Supplementary material for: Partial Identification of Latent Correlations with Ordinal Data
Source: Psychometrika. 2023 Jan 31;88(1):241–52. doi: 10.1007/s11336-022-09898-y (PMC9977897; doi:10.1007/s11336-022-09898-y)
Supplement: Supplementary file 5 — (r 0 KB) [file 11336_2022_9898_MOESM5_ESM.r]

# install.packages("remotes")
remotes::install_local("polyiden.zip")


## Packages used in the R files.
# install.packages("discnorm")
# install.packages(c("copula", "covsim", "rvinecopulib"))
# install.packages("psychTools")
# install.packages("ggplot2", "gdata", "reshape")
