# Supplementary material for: Partial Identification of Latent Correlations with Ordinal Data
Source: Psychometrika. 2023 Jan 31;88(1):241–52. doi: 10.1007/s11336-022-09898-y (PMC9977897; doi:10.1007/s11336-022-09898-y)
Supplement: Supplementary file 6 — (r 3 KB) [file 11336_2022_9898_MOESM6_ESM.r]

library("ggplot2")

limits <- (function() {
  bfi_to_pi <- function(i, j) {

    # The indices of reverse-coded items of psychTools::bfi.

    reverse <- c(
      1, 0, 0, 0, 0,
      0, 0, 0, 1, 1,
      1, 1, 0, 0, 0,
      1, 1, 1, 1, 1,
      0, 1, 0, 0, 1
    )

    data <- psychTools::bfi
    data <- data[!is.na(data[, i]), ]
    data <- data[!is.na(data[, j]), ]

    x <- data[, i]
    y <- data[, j]

    if (reverse[i] == 1) x <- 7 - x
    if (reverse[j] == 1) y <- 7 - y

    table(x, y) / sum(table(x, y))
  }

  get_lim <- Vectorize(function(i, j) {
    if (i == j) {
      return(NA)
    }
    polyiden::polyiden(bfi_to_pi(i, j))
  })

  m <- 25
  limits <- outer(
    X = seq(m),
    Y = seq(m),
    FUN = get_lim
  )
})()

labels <- unlist(lapply(c("A", "C", "E", "N", "O"), function(letter) {
  c(sapply(seq(5), function(i) paste0(letter, i)))
}))

upper <- matrix(sapply(limits, function(limit) limit[2]), nrow = 25)
gdata::lowerTriangle(upper) = gdata::lowerTriangle(matrix(sapply(limits, function(limit) limit[1]), nrow = 25))
colnames(upper) = labels
rownames(upper) = labels

df = reshape2::melt(upper)
colnames(df)[3] = c("Limits")
ggplot(df, aes(x = Var2, y = Var1)) +
  geom_raster(aes(fill=Limits)) +
  scale_fill_gradient2(limits = c(-1, 1)) +
  theme(axis.title.x=element_blank(),
        axis.title.y=element_blank())

ggsave(filename = "../plots/plot_example.pdf", width = 8, height = 8)

## Calculate the polychorics too

polychors <- (function() {
  bfi_to_pi <- function(i, j) {

    # The indices of reverse-coded items of psychTools::bfi.

    reverse <- c(
      1, 0, 0, 0, 0,
      0, 0, 0, 1, 1,
      1, 1, 0, 0, 0,
      1, 1, 1, 1, 1,
      0, 1, 0, 0, 1
    )

    data <- psychTools::bfi
    data <- data[!is.na(data[, i]), ]
    data <- data[!is.na(data[, j]), ]

    x <- data[, i]
    y <- data[, j]

    if (reverse[i] == 1) x <- 7 - x
    if (reverse[j] == 1) y <- 7 - y

    table(x, y) / sum(table(x, y))
  }

  get_lim <- Vectorize(function(i, j) {
    if (i == j) {
      return(NA)
    }
    polyiden::latent_correlation(bfi_to_pi(i, j),
                                 distribution = "normal",
                                 discrepancy = function(x, y) -y * log(x))
  })

  m <- 25
  limits <- outer(
    X = seq(m),
    Y = seq(m),
    FUN = get_lim
  )
})()

colnames(polychors) = labels
rownames(polychors) = labels

df = reshape2::melt(polychors)
colnames(df)[3] = c("Correlations")
ggplot(df, aes(x = Var2, y = Var1)) +
  geom_raster(aes(fill=Correlations)) +
  scale_fill_gradient2(limits = c(-1, 1)) +
  theme(axis.title.x=element_blank(),
        axis.title.y=element_blank())

ggsave(filename = "../plots/plot_example_polychorics.pdf", width = 8, height = 8)

#rm("upper", "df", "labels", "polychors", "df", "limits")

cors <- (function() {
  bfi_to_pi <- function(i, j) {

    # The indices of reverse-coded items of psychTools::bfi.

    reverse <- c(
      1, 0, 0, 0, 0,
      0, 0, 0, 1, 1,
      1, 1, 0, 0, 0,
      1, 1, 1, 1, 1,
      0, 1, 0, 0, 1
    )

    data <- psychTools::bfi
    data <- data[!is.na(data[, i]), ]
    data <- data[!is.na(data[, j]), ]

    x <- data[, i]
    y <- data[, j]

    if (reverse[i] == 1) x <- 7 - x
    if (reverse[j] == 1) y <- 7 - y

    table(x, y) / sum(table(x, y))
  }

  get_lim <- Vectorize(function(i, j) {
    if (i == j) {
      return(NA)
    }
    polyiden::polyiden(bfi_to_pi(i, j))
  })

  m <- 25
  limits <- outer(
    X = seq(m),
    Y = seq(m),
    FUN = get_lim
  )
})()
colnames(cors) = labels
rownames(cors) = labels
df = reshape2::melt(cors)
