# Supplementary material for: Partial Identification of Latent Correlations with Ordinal Data
Source: Psychometrika. 2023 Jan 31;88(1):241–52. doi: 10.1007/s11336-022-09898-y (PMC9977897; doi:10.1007/s11336-022-09898-y)
Supplement: Supplementary file 7 — (r 3 KB) [file 11336_2022_9898_MOESM7_ESM.r]

# First we find a reasonable way to generate thresholds; we match empirical
# threshold data with beta probabilities using least squares.

f = function(x) {

  objective = function(par) {
    shape1 = par[1]
    shape2 = par[2]
    y = qbeta(x, shape1, shape2)
    mean((diff(y) - 1/(length(x) - 1))^2)
  }

  nlm(objective, c(1, 1))$estimate

}

# psychTools::bfi is a big 5 data set; A1 etc correspond to agreeableness.
a1 = table(7 - psychTools::bfi$A1)/sum(table(7 - psychTools::bfi$A1)) #reverse coded
a2 = table(psychTools::bfi$A2)/sum(table(psychTools::bfi$A2))
a3 = table(psychTools::bfi$A3)/sum(table(psychTools::bfi$A3))
a4 = table(psychTools::bfi$A4)/sum(table(psychTools::bfi$A4))
a5 = table(psychTools::bfi$A5)/sum(table(psychTools::bfi$A5))

f(cumsum(a1))
f(cumsum(a2)) # 2.7, 1.1
f(cumsum(a3))
f(cumsum(a4))
f(cumsum(a5)) # 2.3, 1.2

# Now do the calculations.

rho = 0.7
copula = function(u) copula::pCopula(u, copula::normalCopula(rho, dim = 2))


# Calculate Laplace and uniform correlations

var_laplace = 2
var_uniform = 1/12

d = extraDistr::dlaplace
q = extraDistr::qlaplace
f_laplace = function(x) {
  u <- x[1]
  v <- x[2]
  #(copula(c(u, v)) - u * v) / (d(q(u)) * d(q(v)))
  (copula(c(u, v)))
  u * v
}

cubature::hcubature(
  f_laplace,
  lowerLimit = c(0, 1),
  upperLimit = c(0, 1),
  vectorInterface = FALSE)$integral


ijs = c(seq(2, 9), 10, 25, 50, 100, 200)
pis = sapply(ijs, function(ij) polyiden::generate_pi(
  i = ij,
  j = ij,
  cutoffs = "beta",
  copula = copula,
  shape1i = 2.7,
  shape2i = 1.1,
  shape1j = 2.3,
  shape2j = 1.2))

intervals_normal = sapply(pis, polyiden::polyiden, marginals = "normal")
intervals_uniform = sapply(pis, polyiden::polyiden, marginals = "uniform")
intervals_laplace = sapply(pis, polyiden::polyiden, marginals = "laplace")

saveRDS(intervals_normal, "../data/plot_polychorics_intervals_normal.Rds")
saveRDS(intervals_uniform, "../data/plot_polychorics_intervals_uniform.Rds")
saveRDS(intervals_laplace, "../data/plot_polychorics_intervals_laplace.Rds")

# Now plot the intervals.
pdf("../plots/plot_polychorics.pdf", height = 8, width = 8)
par(las = 1)
par(mar = c(5.1, 4.1 + 0.5, 4.1, 2.1)  )
plot(ijs, intervals_normal[1, ], ylim = c(-1, 1), type = "b", pch = 20,
     xlab = "Number of categories",
     ylab = "Partial identifiction limits", xaxt = "n",
     yaxt = "n", log = "x", cex.lab = 1.5)
axis(1, at = ijs)
axis(2, at = sort(c(-1, -0.5, 0, rho, 0.5, 1)))

points(ijs, intervals_normal[2, ], type = "b", pch = 20)
points(ijs, intervals_uniform [1, ], type = "b", pch = 15, col = "blue")
points(ijs, intervals_uniform [2, ], type = "b", pch = 15, col = "blue")
points(ijs, intervals_laplace[1, ], type = "b", pch = 17, col = "red")
points(ijs, intervals_laplace[2, ], type = "b", pch = 17, col = "red")
abline(h = rho, lty = 2, col = "grey")
legend("bottomright", c("Normal", "Uniform", "Laplace"),
       title = "Marginals", bty = "n", col = c("black", "blue", "red"), lty = 1,
       pch = c(20, 15, 17), cex = 1.5)
dev.off()


rm("intervals_laplace", "intervals_normal",  "intervals_uniform",
   "pis", "a1", "a2", "a3", "a4", "a5", "ijs", "rho", "copula", "f")
