# Supplementary material for: Partial Identification of Latent Correlations with Ordinal Data
Source: Psychometrika. 2023 Jan 31;88(1):241–52. doi: 10.1007/s11336-022-09898-y (PMC9977897; doi:10.1007/s11336-022-09898-y)
Supplement: Supplementary file 8 — (r 1 KB) [file 11336_2022_9898_MOESM8_ESM.r]

rho <- 0.35
copula <- function(u) copula::pCopula(u, copula::normalCopula(rho, dim = 2))

i <- 4
js <-  c(seq(2, 9), 10, 25, 50, 100, 200)
pis <- sapply(js, function(j) polyiden::generate_pi(i = i, j = j,
                                                    copula = copula))
bounds <- sapply(pis, polyiden::polyiden)
ps_bounds <- polyiden::polyserialiden(copula, points = seq(i - 1) / i)

saveRDS(bounds, "../data/plot_polyserial_bounds.Rds")
saveRDS(ps_bounds, "../data/plot_polyserial_ps_bounds.Rds")

# Now plot.
pdf("../plots/plot_polyserial.pdf", height = 8, width = 8)
par(las = 1)
par(las = 1)
par(mar = c(5.1, 4.1 + 0.5, 4.1, 2.1))
plot(js, bounds[1, ],
  ylim = c(-1, 1), log = "x", type = "b", pch = 20, xaxt = "n", yaxt = "n",
  cex.lab = 1.5, xlab = "Number of categories",
  ylab = "Partial identification bounds"
)
points(js, bounds[2, ], type = "b", pch = 20)
axis(1, at = js)
axis(2, at = sort(c(-1, ps_bounds, rho, 1)),
     labels = format(round(sort(c(-1, ps_bounds, rho, 1)), 2), digits = 1))

abline(h = ps_bounds[1], lty = 2, col = "black")
abline(h = ps_bounds[2], lty = 2, col = "black")
abline(h = rho, lty = 2, col = "grey")
dev.off()

rm("bounds", "pis", "i", "js", "ps_bounds", "rho", "copula")
