# Supplementary material for: Partial Identification of Latent Correlations with Ordinal Data
Source: Psychometrika. 2023 Jan 31;88(1):241–52. doi: 10.1007/s11336-022-09898-y (PMC9977897; doi:10.1007/s11336-022-09898-y)
Supplement: Supplementary file 9 — (r 1 KB) [file 11336_2022_9898_MOESM9_ESM.r]

rho = 0.7
copula = function(u) copula::pCopula(u, copula::normalCopula(rho, dim = 2))

ijs = c(seq(2, 9), 10, 25, 50, 100, 200)
pis = sapply(ijs, function(ij) polyiden::generate_pi(
  i = ij,
  j = ij,
  cutoffs = "beta",
  copula = copula,
  shape1i = 2.7,
  shape2i = 1.1,
  shape1j = 2.3,
  shape2j = 1.2))

# Generate the identification intervals corresponding to normal marginals for
# both the symmetric and asymmetric cases.

intervals = sapply(
  pis,
  polyiden::polyiden, marginals = "normal")

intervals_symmetric = sapply(
  pis,
  polyiden::polyiden, marginals = "normal", symmetric = TRUE)

saveRDS(intervals, "../data/plot_symmetry_intervals.Rds")
saveRDS(intervals_symmetric, "../data/plot_symmetry_intervals_symmetric.Rds")

# Now plot the intervals.
pdf("../plots/plot_symmetry.pdf", height = 8, width = 8)
par(las = 1)
par(mar = c(5.1, 4.1 + 0.5, 4.1, 2.1)  )
plot(ijs, intervals[1, ], ylim = c(-1, 1), type = "b", pch = 15,
     xlab = "Number of categories",
     ylab = "Partial identifiction limits", xaxt = "n", yaxt = "n", log = "x", cex.lab = 1.5)
axis(1, at = ijs)
axis(2, at = sort(c(-1, -0.5, 0, rho, 0.5, 1)))

points(ijs, intervals[2, ], type = "b", pch = 15)
points(ijs, intervals_symmetric[1, ], type = "b", pch = 20, col = "red")
points(ijs, intervals_symmetric[2, ], type = "b", pch = 20, col = "red")
abline(h = rho, lty = 2, col = "grey")
dev.off()

rm("pis", "is", "rho","intervals", "intervals_symmetric", "copula")
