# Supplementary material for: Partial Identification of Latent Correlations with Ordinal Data
Source: Psychometrika. 2023 Jan 31;88(1):241–52. doi: 10.1007/s11336-022-09898-y (PMC9977897; doi:10.1007/s11336-022-09898-y)
Supplement: Supplementary file 11 — (r 6 KB) [file 11336_2022_9898_MOESM11_ESM.r]

library("copula")
library("covsim") # Our VITA-implementation.
library("rvinecopulib") # To simulate from the VITA-result.

K <- 7
tau1 <- c(qnorm(seq(0.1, 0.9, length.out = K - 1)), Inf)
tau2 <- tau1

S <- expand.grid((1:K), (1:K))

# Our central object will be the matrix P, which we now start to construct.
P <- as.data.frame(cbind(S, tau1[S[, 1]], tau1[S[, 2]]))
colnames(P) <- c("i", "j", "tau1", "tau2")
P

upperRight <- expand.grid(tau1, tau2)

# We now construct a matrix encoding the three remaining coordinates of each of the boxes.
# (not all corners are used in the following code)
upperLeft <- upperRight * NA
lowerRight <- upperRight * NA
lowerLeft <- lowerRight * NA

for (k in (1:dim(S)[1])) {
  indices <- S[k, ]

  # upperLeft
  upperLeft[k, 2] <- upperRight[k, 2]
  if (indices[1] > 1) {
    upperLeft[k, 1] <- tau1[S[k, 1] - 1]
  } else {
    upperLeft[k, 1] <- -Inf
  }

  # lowerRight
  lowerRight[k, 1] <- upperRight[k, 1]
  if (indices[2] > 1) {
    lowerRight[k, 2] <- tau2[S[k, 2] - 1]
  } else {
    lowerRight[k, 2] <- -Inf
  }

  # lowerLeft
  if (indices[1] > 1) {
    lowerLeft[k, 1] <- tau1[S[k, 1] - 1]
  } else {
    lowerLeft[k, 1] <- -Inf
  }
  if (indices[2] > 1) {
    lowerLeft[k, 2] <- tau2[S[k, 2] - 1]
  } else {
    lowerLeft[k, 2] <- -Inf
  }
}


# Fill in box-probabilities in P
copObjmvdc <- mvdc(normalCopula(0), c("norm", "norm"), list(list(mean = 0, sd = 1), list(mean = 0, sd = 1)))
P$ProbBox <- NA
for (k in (1:dim(S)[1])) {
  x1 <- upperRight[k, 1]
  y1 <- upperRight[k, 2]
  x2 <- lowerLeft[k, 1]
  y2 <- lowerLeft[k, 2]

  P$ProbBox[k] <- pMvdc(c(x1, y1), copObjmvdc) +
    pMvdc(c(x2, y2), copObjmvdc) -
    pMvdc(c(x2, y1), copObjmvdc) -
    pMvdc(c(x1, y2), copObjmvdc)
}
P

getPoints <- function(P, M, eps = 0.001) {
  # If M > 0, M is the addition to the x and y coordinate of the upper right corner point.
  # If M < 0, M(1,-1) is added to the x and y coordinate of the lower right corner point.
  tau1 <- sort(unique(P$tau1))
  tau2 <- sort(unique(P$tau2))
  K <- length(tau1)

  ypoints <- NULL
  xpoints <- NULL
  xlim <- NULL
  ylim <- NULL

  for (k in (1:length(P$i))) {
    i <- P$i[k]
    j <- P$j[k]

    if (is.finite(tau1[i])) {
      if (i > 1) {
        xlim <- (tau1[i] + tau1[i - 1]) / 2
      } else {
        xlim <- tau1[i] # we allow equality with tau_i in in \tau_{i,j-1} < \xi_i \leq \tau_{i,j}
      }
    } else {
      # in the tau1 and tau2 vectors, we include the +Inf cases, but not the -Inf cases.
      # Since tau1[i] is infinite, we are at the right-most edge.
      xlim <- tau1[i - 1] + eps
    }

    #    We now do the same with the y-coordinate:
    if (is.finite(tau2[j])) {
      if (j > 1) {
        ylim <- (tau2[j] + tau2[j - 1]) / 2
      } else {
        ylim <- tau2[j]
      }
    } else {
      ylim <- tau2[j - 1] + eps
    }

    # special case for the upper right point:
    if ((M > 0) & (i == K) & (j == K)) {
      xlim <- xlim + M
      ylim <- ylim + M
    }

    if ((M < 0) & (i == K) & (j == 1)) {
      xlim <- xlim + abs(M)
      ylim <- ylim - abs(M)
    }

    xpoints <- c(xpoints, xlim)
    ypoints <- c(ypoints, ylim)
  }
  return(cbind(xpoints, ypoints))
}

# We modify the drawGrid-code
drawPoints <- function(P, M, eps = 0.001) {
  tau1 <- sort(unique(P$tau1))
  tau2 <- sort(unique(P$tau2))
  K <- length(tau1)

  XY <- as.data.frame(getPoints(P, M, eps))
  colnames(XY) <- c("x", "y")

  plot(NA, xlim = c(min(XY$x) - 5 * eps, max(XY$x) + 5 * eps), ylim = c(min(XY$y) - 5 * eps, max(XY$y) + 5 * eps), type = "n", xlab = expression(Z[1]), ylab = expression(Z[2]))


  for (i in (1:(K - 1))) {
    abline(v = tau1[i])
    abline(h = tau2[i])
  }
  points(XY)

  # To draw the arrow:
  if (M > 0) {
    arrows(tau1[K - 1] + eps, tau2[K - 1] + eps, tau1[K - 1] + eps + M, tau2[K - 1] + eps + M, lty = 2)
  }
  if (M < 0) {
    arrows(tau1[K - 1] + eps, tau2[1] + eps, tau1[K - 1] + eps + abs(M), tau2[1] + eps - abs(M), lty = 2)
  }
}

drawPoints(P, M = 0)
drawPoints(P, M = 5)

drawPoints(P, M = 0)
drawPoints(P, M = -5)

# A version which produce both "moves" in one graph:
drawPointsCombined <- function(P, M, eps = 0.001) {
  tau1 <- sort(unique(P$tau1))
  tau2 <- sort(unique(P$tau2))
  K <- length(tau1)

  XY <- as.data.frame(getPoints(P, 0, eps)) # NB: the moves are not done, we just draw arrows
  colnames(XY) <- c("x", "y")

  plot(NA, xlim = c(min(XY$x) - 5 * eps, max(XY$x) + 5 * eps + M), ylim = c(min(XY$y) - 5 * eps - M, max(XY$y) + 5 * eps + M), type = "n", xlab = expression(Z[1]), ylab = expression(Z[2]))


  for (i in (1:(K - 1))) {
    abline(v = tau1[i])
    abline(h = tau2[i])
  }
  points(XY)

  # To draw the arrow:
  if (M > 0) {
    arrows(tau1[K - 1] + eps, tau2[K - 1] + eps, tau1[K - 1] + eps + M, tau2[K - 1] + eps + M, lty = 1)
    arrows(tau1[K - 1] + eps, tau2[1] + eps, tau1[K - 1] + eps + M, tau2[1] + eps - M, lty = 2, col = "blue")
  }
}

drawPointsCombined(P, M = 1)

# We then use this structure to directly compute the correlation implied by P.
calcCor <- function(P, M, eps = 0.001) {
  tau1 <- sort(unique(P$tau1))
  tau2 <- sort(unique(P$tau2))
  K <- length(tau1)

  XY <- as.data.frame(getPoints(P, M, eps))
  colnames(XY) <- c("x", "y")

  Xexp <- 0
  Xexpsq <- 0
  Yexp <- 0
  Yexpsq <- 0

  # Calculate E X and E X^2, and use this to get the standard deviation
  for (xval in unique(XY$x)) {
    inx.x <- which(XY$x == xval)
    Xexp <- Xexp + xval * sum(P$ProbBox[inx.x])
    Xexpsq <- Xexpsq + (xval^2) * sum(P$ProbBox[inx.x])
  }
  stdX <- sqrt(Xexpsq - (Xexp)^2)

  # Same with Y:
  for (yval in unique(XY$y)) {
    inx.y <- which(XY$y == yval)
    Yexp <- Yexp + yval * sum(P$ProbBox[inx.y])
    Yexpsq <- Yexpsq + (yval^2) * sum(P$ProbBox[inx.y])
  }
  stdY <- sqrt(Yexpsq - (Yexp)^2)

  # The covariance, calculated vectorially
  covXY <- sum((XY$x - Xexp) * (XY$y - Yexp) * P$ProbBox)
  rhoXY <- covXY / (stdX * stdY)
  return(rhoXY)
}

calcCor(P, M = 0)
calcCor(P, M = 5)
calcCor(P, M = 10)
calcCor(P, M = 100)

calcCor(P, M = 0)
calcCor(P, M = -5)
calcCor(P, M = -10)
calcCor(P, M = -100)

N <- 200
Mindx <- floor(seq(0, 100, length.out = N))
rhoPos <- NULL
rhoNeg <- NULL
for (i in (1:N)) {
  rhoPos[i] <- calcCor(P, M = Mindx[i])
  rhoNeg[i] <- calcCor(P, M = -Mindx[i])
}
pdf("../plots/plot_corr_effect.pdf")
par(mfrow = c(1, 2))
drawPointsCombined(P, M = 1)
plot(Mindx, rhoPos, type = "l", xlab = "s", ylab = expression(rho), ylim = c(-1, 1))
points(Mindx, rhoNeg, type = "l", lty = 2, col = "blue")
abline(h = 1, col = "red", lty = 3)
abline(h = -1, col = "red", lty = 3)
# legend("center", c("Upper", "Lower"), col=c("black","blue"), lty=c(1,2))
dev.off()
