# Supplementary material for: Partial Identification of Latent Correlations with Ordinal Data
Source: Psychometrika. 2023 Jan 31;88(1):241–52. doi: 10.1007/s11336-022-09898-y (PMC9977897; doi:10.1007/s11336-022-09898-y)
Supplement: Supplementary file 12 — (zip 1097 KB) [file 11336_2022_9898_MOESM12_ESM.zip]

Archive with 43 entries (42 files):
- .gitattributes
- .gitignore
- .Rbuildignore
- .RData
- .Rhistory
- DESCRIPTION
- LICENSE
- LICENSE.md
- man/figures/logo.png
- man/generate_pi.Rd
- man/get_interior.Rd
- man/latent_correlation.Rd
- man/polyiden.Rd
- man/polyserialiden.Rd
- man/reduce_constraints.Rd
- man/symmetrize.Rd
- man/symmetry_constraints.Rd
- man/symmetry_correlation.Rd
- man/transform_matrices.Rd
- man-roxygen/references.R
- NAMESPACE
- polyiden.Rproj
- R/misc.R
- R/polyiden.R
- R/polyiden_package.R
- R/RcppExports.R
- R/symmetry.R
- README.md
- README.Rmd
- src/.gitignore
- src/limit_copula.cpp
- src/limit_copula.o
- src/Makevars
- src/Makevars.win
- src/polyiden.dll
- src/RcppExports.cpp
- src/RcppExports.o
- src/shared.h
- tests/testthat.R
- tests/testthat/
- tests/testthat/test_polyserialiden.R
- tests/testthat/test-polyiden.R
- tests/testthat/utility.R
