# Supplementary material for: Partial Identification of Latent Correlations with Ordinal Data
Source: Psychometrika. 2023 Jan 31;88(1):241–52. doi: 10.1007/s11336-022-09898-y (PMC9977897; doi:10.1007/s11336-022-09898-y)
Supplement: Supplementary file 12 — (zip 1097 KB) [file 11336_2022_9898_MOESM12_ESM.zip › DESCRIPTION]

Package: polyiden
Type: Package
Title: Calculate Partial Identification Regions for Latent Correlations
Version: 0.1.0
Authors@R: c(
    person("A", "B", , "A@B.com", role = c("aut", "cre"), 
      comment = c(ORCID = "XXXX")))
Description: Latent correlations such as the polychoric and polyserial correlations
    assume that the latent variable is bivariate normal. This package contains
    functions that calculate partial identification regions for latent correlations
    under weaker assumptions.
License: MIT + file LICENSE
Encoding: UTF-8
LazyData: true
RoxygenNote: 7.1.1
LinkingTo: 
    Rcpp,
    RcppArmadillo
Imports: 
    Rcpp,
    BH,
    extraDistr,
    cubature,
    psychTools,
    polycor,
    mvtnorm,
    copula,
    Rfast,
    lpSolve,
    numDeriv,
    rcdd
Suggests: 
    testthat (>= 3.0.0)
Config/testthat/edition: 3
Roxygen: list(markdown = TRUE)
