# Supplementary material for: Partial Identification of Latent Correlations with Ordinal Data
Source: Psychometrika. 2023 Jan 31;88(1):241–52. doi: 10.1007/s11336-022-09898-y (PMC9977897; doi:10.1007/s11336-022-09898-y)
Supplement: Supplementary file 12 — (zip 1097 KB) [file 11336_2022_9898_MOESM12_ESM.zip › man/generate_pi.Rd]

% Generated by roxygen2: do not edit by hand
% Please edit documentation in R/misc.R
\encoding{UTF-8}
\name{generate_pi}
\alias{generate_pi}
\title{Generate pi matrices.}
\usage{
generate_pi(i, j, cutoffs = c("uniform", "beta"), copula, ...)
}
\arguments{
\item{i, j}{The number of rows and number of columns of the pi matrix.}

\item{cutoffs}{Method to generate the uniform cutoffs. Supports \code{"uniform"}
and \code{"beta"}. If \code{"beta"}, pass the \code{shape1i}, \code{shape2i} (for the \code{x}
axis) and \code{shape1j}, \code{shape2j} (for the \code{y} axis) arguments to
\code{...}.}

\item{copula}{The copula to generate probabilities from.}

\item{...}{Passed to \code{qbeta} if applicable.}
}
\value{
The pi matrix.
}
\description{
Generate pi matrices.
}
\examples{
# Make a normal copula with correlation 0.3.
norm_cop <- copula::normalCopula(0.3, dim = 2)
copula <- function(u) copula::pCopula(u, norm_cop)

# Generate pi matrix for this copula.
pi <- polyiden::generate_pi(i = 10, j = 4, copula = copula)
polycor::polychor(pi) # [1] 0.2999905

# Using the "beta" argument we can non-uniform cutoffs.
pi <- polyiden::generate_pi(
  i = 10, j = 9, cutoffs = "beta",
  copula = copula, shape1i = 2, shape2i = 7,
  shape1j = 1, shape2j = 1 / 2
)

polycor::polychor(pi) # [1] 0.2999905
}
\references{
Grønneberg, S., Moss, J., & Foldnes, N. (2020). Partial Identification of
Latent Correlations with Binary Data. Psychometrika, 85(4), 1028–1051.
https://doi.org/10.1007/s11336-020-09737-y
}
