# Supplementary material for: Partial Identification of Latent Correlations with Ordinal Data
Source: Psychometrika. 2023 Jan 31;88(1):241–52. doi: 10.1007/s11336-022-09898-y (PMC9977897; doi:10.1007/s11336-022-09898-y)
Supplement: Supplementary file 12 — (zip 1097 KB) [file 11336_2022_9898_MOESM12_ESM.zip › man/polyiden.Rd]

% Generated by roxygen2: do not edit by hand
% Please edit documentation in R/polyiden.R
\encoding{UTF-8}
\name{polyiden}
\alias{polyiden}
\title{Calculate the partial identification set for the latent correlation}
\usage{
polyiden(
  pi,
  marginals = c("normal", "uniform", "exponential", "laplace"),
  method = c("substitution", "direct"),
  symmetric = FALSE,
  exact = FALSE,
  max_rep = 1e+05
)
}
\arguments{
\item{pi}{Matrix of probabilities.}

\item{marginals}{Specifies the marginal distribution. Either a named
alternative or a list containing the distribution functions, quantile
functions, and standard deviations for each marginal. (See the example.)
Defaults to \code{"normal"}, which uses standard normal marginals.}

\item{method}{The method used for integration. One of \code{"direct"} or
\code{"substitution"}. Defaults to \code{"substitution"}.}

\item{symmetric}{If \code{TRUE}, uses the approximation to the symmetric
quasi-copula bounds to approximate the identification set when the
copula is symmetric.}

\item{exact}{If \code{TRUE} and \code{symmetric = TRUE}, calculates the identification
set for symmetric copulas. This may be extremely slow, and is not
recommended. Usually yields results virtually equal to \code{symmetric = TRUE}
and \code{exact = FALSE}.}

\item{max_rep}{Maximal repetitions when looking for an interior point; only
used when \code{symmetric = TRUE} and \code{exact = TRUE}.}
}
\value{
The endpoints of the identification set.
}
\description{
Find the partial identification set for the latent caorrelation of a \code{pi}
matrix when the marginals are known. If the marginals are unknown, the
identification set is \verb{(-1, 1)}.
}
\examples{

# Make pi matrix from data.
data <- psychTools::bfi
data <- data[!is.na(data$A4), ]
data <- data[!is.na(data$A5), ]
pi <- table(data$A4, data$A5) / sum(table(data$A4, data$A5))

# Find identification regions for the correlations for some marginals.
polyiden::polyiden(pi, marginals = "normal") # [1] -0.2624196  0.7602734
polyiden::polyiden(pi, marginals = "laplace") # [1] -0.3542015  0.7878503
polyiden::polyiden(pi, marginals = "uniform") # [1] -0.1668584  0.7203827
polyiden::polyiden(pi, marginals = "exponential") # [1] -0.2980032  0.8964526

# Assuming symmetry, the identification sets become slightly smaller.
polyiden::polyiden(pi, marginals = "normal", symmetric = TRUE)
# [1] -0.1327938  0.6988629

# Using custom t-distributed marginals with nu = 7 degrees of freedom.

nu <- 7
tnu_marginals <- list(
  quant1 = function(p) qt(p, nu),
  quant2 = function(p) qt(p, nu),
  dens1 = function(q) dt(q, nu),
  dens2 = function(q) dt(q, nu),
  sd1 = sqrt(nu / (nu - 2)),
  sd2 = sqrt(nu / (nu - 2))
)

polyiden::polyiden(pi, marginals = tnu_marginals) # [1] -0.3225405  0.7783182
}
\references{
Grønneberg, S., Moss, J., & Foldnes, N. (2020). Partial Identification of
Latent Correlations with Binary Data. Psychometrika, 85(4), 1028–1051.
https://doi.org/10.1007/s11336-020-09737-y
}
