# Supplementary material for: Partial Identification of Latent Correlations with Ordinal Data
Source: Psychometrika. 2023 Jan 31;88(1):241–52. doi: 10.1007/s11336-022-09898-y (PMC9977897; doi:10.1007/s11336-022-09898-y)
Supplement: Supplementary file 12 — (zip 1097 KB) [file 11336_2022_9898_MOESM12_ESM.zip › man/polyserialiden.Rd]

% Generated by roxygen2: do not edit by hand
% Please edit documentation in R/polyiden.R
\encoding{UTF-8}
\name{polyserialiden}
\alias{polyserialiden}
\title{Calculate partial identification bounds for the polyserial correlation}
\usage{
polyserialiden(
  copula,
  points,
  marginals = c("normal", "uniform", "exponential", "laplace"),
  method = c("substitution", "direct")
)
}
\arguments{
\item{copula}{The copula.}

\item{points}{The points where the second argument is evaluated.}

\item{marginals}{Specifies the marginal distribution. Either a named
alternative or a list containing the distribution functions, quantile
functions, and standard deviations for each marginal. Defaults to
\code{"normal"}, which uses standard normal marginals.}

\item{method}{The method used for integration. One of \verb{direct"} or
\verb{"substitution}. Defaults to \verb{"substitution}.}
}
\value{
The identification bounds.
}
\description{
Calculate partial identification bounds for the polyserial correlation
}
\references{
Grønneberg, S., Moss, J., & Foldnes, N. (2020). Partial Identification of
Latent Correlations with Binary Data. Psychometrika, 85(4), 1028–1051.
https://doi.org/10.1007/s11336-020-09737-y
}
