# Supplementary material for: Partial Identification of Latent Correlations with Ordinal Data
Source: Psychometrika. 2023 Jan 31;88(1):241–52. doi: 10.1007/s11336-022-09898-y (PMC9977897; doi:10.1007/s11336-022-09898-y)
Supplement: Supplementary file 12 — (zip 1097 KB) [file 11336_2022_9898_MOESM12_ESM.zip › man/reduce_constraints.Rd]

% Generated by roxygen2: do not edit by hand
% Please edit documentation in R/symmetry.R
\name{reduce_constraints}
\alias{reduce_constraints}
\title{Reduce a symmetric matrix problem.}
\usage{
reduce_constraints(constraints)
}
\arguments{
\item{constraints}{List of constraints.}
}
\value{
List of reduced constraints.
}
\description{
The inequality constraints in the symmetric matrix problem sometimes has
an empty interior. In this case \code{stats::constrOptim} will not work, and
we have to remove redunant variables.
}
