# Supplementary material for: Partial Identification of Latent Correlations with Ordinal Data
Source: Psychometrika. 2023 Jan 31;88(1):241–52. doi: 10.1007/s11336-022-09898-y (PMC9977897; doi:10.1007/s11336-022-09898-y)
Supplement: Supplementary file 12 — (zip 1097 KB) [file 11336_2022_9898_MOESM12_ESM.zip › man/symmetrize.Rd]

% Generated by roxygen2: do not edit by hand
% Please edit documentation in R/symmetry.R
\name{symmetrize}
\alias{symmetrize}
\title{Symmetrize a cumulative pi matrix}
\usage{
symmetrize(pi)
}
\arguments{
\item{pi}{A cumulative pi matrix.}
}
\value{
The symmetrized cumulative pi matrix.
}
\description{
Symmetrizes a cumulative pi matrix. Assumes the marginals have no
equal elements. Returns a symmetric matrix with \code{NA}s for elements that
are not known.
}
