# Supplementary material for: Partial Identification of Latent Correlations with Ordinal Data
Source: Psychometrika. 2023 Jan 31;88(1):241–52. doi: 10.1007/s11336-022-09898-y (PMC9977897; doi:10.1007/s11336-022-09898-y)
Supplement: Supplementary file 12 — (zip 1097 KB) [file 11336_2022_9898_MOESM12_ESM.zip › man-roxygen/references.R]

#' @encoding UTF-8
#' @references
#' Grønneberg, S., Moss, J., & Foldnes, N. (2020). Partial Identification of
#'    Latent Correlations with Binary Data. Psychometrika, 85(4), 1028–1051.
#'    https://doi.org/10.1007/s11336-020-09737-y
