# Supplementary material for: Partial Identification of Latent Correlations with Ordinal Data
Source: Psychometrika. 2023 Jan 31;88(1):241–52. doi: 10.1007/s11336-022-09898-y (PMC9977897; doi:10.1007/s11336-022-09898-y)
Supplement: Supplementary file 12 — (zip 1097 KB) [file 11336_2022_9898_MOESM12_ESM.zip › NAMESPACE]

# Generated by roxygen2: do not edit by hand

export(cum_pi_to_pi)
export(generate_pi)
export(latent_correlation)
export(pi_to_cum_pi)
export(polyiden)
export(polyserialiden)
export(reverse_pi)
importFrom(Rcpp,sourceCpp)
useDynLib(polyiden, .registration = TRUE)
