# Supplementary material for: Partial Identification of Latent Correlations with Ordinal Data
Source: Psychometrika. 2023 Jan 31;88(1):241–52. doi: 10.1007/s11336-022-09898-y (PMC9977897; doi:10.1007/s11336-022-09898-y)
Supplement: Supplementary file 12 — (zip 1097 KB) [file 11336_2022_9898_MOESM12_ESM.zip › R/misc.R]

#' Transform probability matrices.
#'
#' The reverse pi matrix has the property that its maximal (minimal) correlation
#'    equals the negative of the minimal (maximal) correlation of the original
#'    pi matrix.
#'
#' @param pi,cum_pi The matrix of probabilities or matrix or cumulative
#'    probability matrix of probabilities.
#' @return The cumulative probability matrix corresponding to `pi` if
#'    `pi_to_cumpi` is called; the probability matrix corresponding to
#'    `cum_pi` if `cum_pi_to_pi` is called. If `reverse_pi` is called,
#'    it reverses the `pi` matrix.
#' @examples
#' library("polyiden")
#' copula <- function(u) copula::pCopula(u, copula::normalCopula(0.3, dim = 2))
#' pi <- polyiden::generate_pi(i = 3, j = 3, copula = copula)
#' polyiden::pi_to_cum_pi(pi)
#' all(polyiden::cum_pi_to_pi((pi_to_cum_pi(pi))) == pi) # TRUE
#'
#' polyiden::polyiden(pi) # [1] -0.5699454  0.8549995
#' -polyiden::polyiden(reverse_pi(pi)) # [1] 0.8549995 -0.5699454
#' @template references
#' @name transform_matrices
NULL

#' @rdname transform_matrices
#' @export
pi_to_cum_pi <- function(pi) apply(apply(pi, 1, cumsum), 1, cumsum)

#' @rdname transform_matrices
#' @export
cum_pi_to_pi <- function(cum_pi) {
  pi <- cum_pi * 0
  k1 <- nrow(cum_pi)
  k2 <- ncol(cum_pi)
  pi[1, ] <- c(cum_pi[1, 1], diff(cum_pi[1, ]))
  pi[, 1] <- c(cum_pi[1, 1], diff(cum_pi[, 1]))

  for (i in seq(k1 - 1) + 1) {
    for (j in seq(k2 - 1) + 1) {
      pi[i, j] <- cum_pi[i, j] -
        cum_pi[i, j - 1] -
        cum_pi[i - 1, j] +
        cum_pi[i - 1, j - 1]
    }
  }

  pi
}

#' @rdname transform_matrices
#' @export
reverse_pi <- function(pi) {
  pi_reverse <- pi

  for (j in seq(ncol(pi_reverse))) {
    pi_reverse[, j] <- rev(pi[, j])
  }

  pi_reverse
}

#' Generate pi matrices.
#'
#' @param i,j The number of rows and number of columns of the pi matrix.
#' @param cutoffs Method to generate the uniform cutoffs. Supports `"uniform"`
#'    and `"beta"`. If `"beta"`, pass the `shape1i`, `shape2i` (for the `x`
#'    axis) and `shape1j`, `shape2j` (for the `y` axis) arguments to
#'    `...`.
#' @param copula The copula to generate probabilities from.
#' @param ... Passed to `qbeta` if applicable.
#' @return The pi matrix.
#' @examples
#' # Make a normal copula with correlation 0.3.
#' norm_cop <- copula::normalCopula(0.3, dim = 2)
#' copula <- function(u) copula::pCopula(u, norm_cop)
#'
#' # Generate pi matrix for this copula.
#' pi <- polyiden::generate_pi(i = 10, j = 4, copula = copula)
#' polycor::polychor(pi) # [1] 0.2999905
#'
#' # Using the "beta" argument we can non-uniform cutoffs.
#' pi <- polyiden::generate_pi(
#'   i = 10, j = 9, cutoffs = "beta",
#'   copula = copula, shape1i = 2, shape2i = 7,
#'   shape1j = 1, shape2j = 1 / 2
#' )
#'
#' polycor::polychor(pi) # [1] 0.2999905
#' @template references
#' @export

generate_pi <- function(i, j, cutoffs = c("uniform", "beta"), copula, ...) {
  cutoffs <- match.arg(cutoffs)

  tau_u <- seq(i) / i
  tau_v <- seq(j) / j

  if (cutoffs == "beta") {
    dots <- list(...)
    tau_u <- stats::qbeta(tau_u, dots$shape1i, dots$shape2i)
    tau_v <- stats::qbeta(tau_v, dots$shape1j, dots$shape2j)
  }

  cum_pi <- copula(cbind(
    rep(tau_u, each = length(tau_v)),
    rep(tau_v, length(tau_u))))
  cum_pi_to_pi(matrix(cum_pi, nrow = i, byrow = TRUE))
}
