# Supplementary material for: Partial Identification of Latent Correlations with Ordinal Data
Source: Psychometrika. 2023 Jan 31;88(1):241–52. doi: 10.1007/s11336-022-09898-y (PMC9977897; doi:10.1007/s11336-022-09898-y)
Supplement: Supplementary file 12 — (zip 1097 KB) [file 11336_2022_9898_MOESM12_ESM.zip › R/RcppExports.R]

# Generated by using Rcpp::compileAttributes() -> do not edit by hand
# Generator token: 10BE3573-1514-4C36-9D1C-5A225CD40393

lower_limit_cpp <- function(u, v, cum_pi) {
    .Call(`_polyiden_lower_limit_cpp`, u, v, cum_pi)
}

upper_limit_cpp <- function(u, v, cum_pi) {
    .Call(`_polyiden_upper_limit_cpp`, u, v, cum_pi)
}
