# Supplementary material for: Partial Identification of Latent Correlations with Ordinal Data
Source: Psychometrika. 2023 Jan 31;88(1):241–52. doi: 10.1007/s11336-022-09898-y (PMC9977897; doi:10.1007/s11336-022-09898-y)
Supplement: Supplementary file 12 — (zip 1097 KB) [file 11336_2022_9898_MOESM12_ESM.zip › README.Rmd]

---
output:
  github_document:
    html_preview: true
---

<!-- README.md is generated from README.Rmd. Please edit that file -->

```{r, echo = FALSE}
knitr::opts_chunk$set(
  collapse = TRUE,
  comment = "#>",
  fig.path = "man/figures/README-"
)
```

# polyiden <img src="man/figures/logo.png" align="right" width="200" height="100" />

An R package for partial identification of polychoric correlations.
```{r setup, include=FALSE}
library("polyiden")
knitr::opts_chunk$set(echo = TRUE)
knitr::opts_chunk$set(out.width='750px', dpi=200)
```

## Usage
Call the `library` function, prepare data into matrix form, and run the 
`polyiden` function. 

```{r prepare, echo = TRUE, eval = TRUE}
library("polyiden")
data = psychTools::bfi
data = data[!is.na(data$A4), ]
data = data[!is.na(data$A5), ]
pi = table(data$A4, data$A5) / sum(table(data$A4, data$A5))
pi
        
```

Now you can calculate the partial identification regions assuming normal marginals.
```{r calculate_normal, echo = TRUE, eval = TRUE}
polyiden::polyiden(pi, marginals = "normal")
```

It's also possible to use `"laplace"`, `"uniform"`, and `"exponential"`. Or you
can define your own marginals if you want to.

```{r calculate_laplace, echo = TRUE, eval = TRUE}
polyiden::polyiden(pi, marginals = "laplace")
```
