# Supplementary material for: Partial Identification of Latent Correlations with Ordinal Data
Source: Psychometrika. 2023 Jan 31;88(1):241–52. doi: 10.1007/s11336-022-09898-y (PMC9977897; doi:10.1007/s11336-022-09898-y)
Supplement: Supplementary file 12 — (zip 1097 KB) [file 11336_2022_9898_MOESM12_ESM.zip › tests/testthat/test_polyserialiden.R]

test_that("polyserialiden agrees with paper 1", {
  testthat::skip("skipping heavy tests")
  # Running the code in "4.R" with a = 5 and rho yields bounds equal to
  rho <- 0.35484520107474348815657094746711663901805877685546875
  bounds <- c(
    -0.330320439386838637929599826748017221689224243164062500,
    0.782925788731825944566367070365231484174728393554687500
  )

  copula <- function(u) copula::pCopula(u, copula::normalCopula(rho, dim = 2))
  points <- c(0.5) # this is "a"

  bounds_direct <- polyserialiden(copula, points, method = "direct")
  bounds_substitution <- polyserialiden(copula, points, method = "substitution")
  expect_equal(bounds, bounds_direct, tolerance = 10e4)
  expect_equal(bounds, bounds_substitution, tolerance = 10e4)
})
