# Supplementary material for: Partial Identification of Latent Correlations with Ordinal Data
Source: Psychometrika. 2023 Jan 31;88(1):241–52. doi: 10.1007/s11336-022-09898-y (PMC9977897; doi:10.1007/s11336-022-09898-y)
Supplement: Supplementary file 12 — (zip 1097 KB) [file 11336_2022_9898_MOESM12_ESM.zip › tests/testthat/test-polyiden.R]

source("utility.R")

test_that("polyiden agrees with 2 x 2 Spearman", {
  rho <- runif(1)
  copula <- function(u) copula::pCopula(u, copula::normalCopula(rho, dim = 2))
  pi <- generate_pi(i = 2, j = 2, copula = copula)

  top <- unname(polyiden(pi, marginals = "uniform", method = "direct"))
  bottom <- unname(lspearman(pi))
  testthat::expect_equal(top, bottom, tolerance = 10e6)
})

test_that("polyiden agrees with 2 x 2 normal", {
  rho <- runif(1)
  copula <- function(u) copula::pCopula(u, copula::normalCopula(rho, dim = 2))
  pi <- generate_pi(i = 2, j = 2, copula = copula)

  top <- unname(polyiden(pi, marginals = "normal", method = "direct"))
  bottom <- unname(tetrachoric(pi))
  testthat::expect_equal(top, bottom, tolerance = 10e6)
})

test_that("latent_correlation works for normal", {
  set.seed(1)
  rho <- runif(1)
  copula <- function(u) copula::pCopula(u, copula::normalCopula(rho, dim = 2))
  pi <- generate_pi(i = sample(2:20, 1), j = sample(2:20, 1), copula = copula)
  testthat::expect_equal(rho, latent_correlation(pi), tolerance = 10e6)
})
